# Supplementary material for: Interleukin-17 directly stimulates tumor infiltrating Tregs to prevent cancer development
Source: Front Immunol. 2024 Jun 14;15:1408710. doi: 10.3389/fimmu.2024.1408710 (PMC11211274; doi:10.3389/fimmu.2024.1408710)
Supplement: Supplementary file 2 [file Table_1.xlsx]

## Sheet: supplemental_table_1
Gene	p_val	avg_log2FC	percent.positive.cells.tumor.KO	percent.positive.cells.tumor.WT	p_val_adj
Mir6236	2.23212e-50	0.869109	0.672	0.536	1.27099e-45
Rn18s-rs5	3.83441e-06	0.841596	0.976	0.976	0.218335
Uba52	1.56909e-164	0.625295	0.851	0.777	8.93454e-160
Rpl27a	2.71706e-198	0.624111	0.908	0.904	1.54712e-193
Rps28	1.34848e-173	0.620704	0.903	0.919	7.67836e-169
Fkbp5	1.09843e-62	0.605129	0.612	0.459	6.25459e-58
Rpl38	2.24525e-222	0.603608	0.924	0.927	1.27847e-217
Rpl35	3.69351e-111	0.581819	0.879	0.881	2.10312e-106
Rpl13a	7.86913e-127	0.567296	0.825	0.727	4.48076e-122
Rpl15	7.49309e-120	0.540891	0.867	0.837	4.26664e-115
Gm10076	2.79899e-96	0.534133	0.783	0.681	1.59377e-91
Rps6	2.09381e-107	0.52883	0.874	0.837	1.19224e-102
mt-Nd3	1.09006e-107	0.509137	0.59	0.353	6.20692e-103
Ubb	1.31547e-125	0.50016	0.933	0.932	7.4904e-121
Gm11290	0.0104905	0.486843	0.234	0.218	1
Bcl2	1.45735e-11	0.471086	0.41	0.345	8.29827e-07
Gm44511	2.28634e-45	0.393614	0.434	0.285	1.30187e-40
Pdcd4	1.3881e-38	0.389231	0.865	0.836	7.90401e-34
Rps29	2.80671e-97	0.388429	0.935	0.948	1.59817e-92
Rpl24	2.06704e-68	0.374933	0.891	0.894	1.17699e-63
Or13a27	3.40216e-51	0.361704	0.316	0.177	1.93722e-46
Rpl30	1.66844e-88	0.356773	0.917	0.934	9.50024e-84
Tmsb10	3.43498e-50	0.348478	0.945	0.952	1.95591e-45
Rps10-ps2	6.30136e-75	0.34565	0.528	0.34	3.58806e-70
Rps10-ps1	1.14116e-66	0.342228	0.547	0.375	6.49786e-62
mt-Atp8	1.20584e-63	0.341647	0.461	0.282	6.8662e-59
Sec61g	9.65164e-65	0.334906	0.488	0.318	5.49574e-60
Adam19	1.20664e-30	0.333533	0.768	0.676	6.87071e-26
Gm56555	1.80947e-62	0.330267	0.498	0.319	1.03033e-57
Gstp1	3.43319e-110	0.329779	0.387	0.172	1.95489e-105
Mir142hg	1.00855e-26	0.318727	0.847	0.761	5.74278e-22
Gm11478	3.10065e-74	0.31624	0.471	0.28	1.76554e-69
Erh	5.84283e-46	0.312397	0.558	0.414	3.32697e-41
Rps27	3.66973e-47	0.308996	0.928	0.938	2.08958e-42
Rpl27	2.36056e-60	0.307029	0.89	0.894	1.34413e-55
Rpl7	4.47576e-51	0.30529	0.885	0.91	2.54854e-46
Gm2682	1.10463e-13	0.294187	0.443	0.363	6.28988e-09
Maf	1.92876e-17	0.292613	0.868	0.832	1.09826e-12
Resf1	8.77182e-26	0.29196	0.747	0.658	4.99476e-21
Ccnd3	1.74711e-12	0.291941	0.837	0.812	9.9482e-08
H2-Q4	1.8692e-34	0.286739	0.729	0.619	1.06434e-29
Smurf2	8.49574e-21	0.28523	0.599	0.5	4.83756e-16
Serf2	1.38616e-39	0.283745	0.845	0.821	7.89294e-35
Rpl36	6.77717e-54	0.282581	0.922	0.929	3.85899e-49
Malat1	1.14122e-36	0.265599	0.998	0.999	6.49824e-32
Spacdr	1.70182e-36	0.263967	0.824	0.758	9.69031e-32
Foxn3	2.07848e-17	0.260466	0.827	0.76	1.1835e-12
Gm37376	9.60664e-30	0.257521	0.373	0.255	5.47012e-25
Atp5l	1.79248e-32	0.25659	0.666	0.561	1.02065e-27
Rps10	5.96118e-37	0.253775	0.896	0.912	3.39436e-32
P2rx7	4.58251e-24	0.252067	0.506	0.392	2.60933e-19
Gm47283	5.54724e-18	0.251642	0.565	0.476	3.15866e-13
Rpl37	3.11104e-44	0.251458	0.923	0.935	1.77146e-39
Mxi1	6.52117e-14	-0.256095	0.509	0.551	3.71322e-09
Pkp4	3.83778e-05	-0.262234	0.275	0.305	1
Dscam	2.21093e-10	-0.263387	0.138	0.194	1.25892e-05
Tmsb4x	9.65747e-30	-0.266953	0.975	0.989	5.49906e-25
Pcsk1	8.22279e-09	-0.267075	0.178	0.23	0.000468214
Ramp3	9.00662e-07	-0.267416	0.431	0.468	0.0512846
Fth1	6.64898e-27	-0.268713	0.928	0.946	3.786e-22
Junb	1.6117e-18	-0.268798	0.885	0.903	9.17716e-14
Mdh1	2.49357e-17	-0.269489	0.636	0.671	1.41986e-12
Crem	4.55012e-27	-0.270168	0.736	0.794	2.59089e-22
Dusp16	8.10574e-08	-0.27335	0.339	0.381	0.00461549
Cxcr6	6.31133e-08	-0.277048	0.556	0.581	0.00359373
Pdcd1	1.67384e-08	-0.278636	0.405	0.453	0.000953104
Cd83	4.88823e-07	-0.27882	0.143	0.183	0.0278341
Pde7b	6.99299e-06	-0.279339	0.133	0.17	0.398188
Nr3c1	1.77478e-21	-0.286816	0.857	0.89	1.01058e-16
Gadd45b	1.0575e-06	-0.290469	0.553	0.575	0.0602154
Cd81	1.36797e-22	-0.296682	0.298	0.405	7.78938e-18
Bmyc	2.69618e-14	-0.296698	0.38	0.45	1.53523e-09
Dgat1	1.61828e-22	-0.297865	0.701	0.747	9.21464e-18
Tmtc2	1.10426e-06	-0.305292	0.187	0.231	0.0628778
Phlpp1	6.68939e-17	-0.309458	0.58	0.639	3.809e-12
Ttc39c	2.51204e-15	-0.311429	0.668	0.706	1.43038e-10
Rnf157	2.55734e-13	-0.31152	0.605	0.648	1.45617e-08
Sv2c	5.29179e-05	-0.316522	0.253	0.285	1
Tnfrsf4	2.90998e-28	-0.317541	0.846	0.876	1.65697e-23
Ostf1	3.30719e-26	-0.320619	0.791	0.812	1.88315e-21
Rel	2.97379e-10	-0.324843	0.521	0.566	1.6933e-05
Ccl5	5.71536e-10	-0.33618	0.142	0.195	3.25439e-05
Tnfrsf18	5.05915e-28	-0.341255	0.844	0.865	2.88073e-23
Rgs2	6.32605e-14	-0.345065	0.484	0.547	3.60212e-09
Nr4a3	8.75144e-13	-0.345403	0.202	0.266	4.98316e-08
Ern1	6.14393e-09	-0.35132	0.554	0.581	0.000349842
Got1	1.26406e-21	-0.352475	0.475	0.547	7.19768e-17
Itgb8	5.48035e-12	-0.358876	0.234	0.297	3.12057e-07
Stat3	6.72429e-26	-0.372687	0.798	0.821	3.82888e-21
Gzmb	0.0988432	-0.375253	0.265	0.275	1
Odc1	2.55141e-41	-0.382856	0.84	0.873	1.4528e-36
Gem	7.4736e-17	-0.387386	0.309	0.389	4.25554e-12
Itgav	1.23849e-15	-0.391915	0.789	0.806	7.05211e-11
Mir703	7.05299e-59	-0.396493	0.408	0.536	4.01604e-54
Ikzf2	6.97236e-23	-0.398692	0.739	0.801	3.97013e-18
H2az1	6.89357e-23	-0.402659	0.859	0.888	3.92527e-18
Tent5a	1.47769e-25	-0.417005	0.495	0.579	8.41409e-21
Areg	1.02551e-15	-0.515971	0.46	0.531	5.83938e-11
Tff1	1.10868e-23	-0.523625	0.391	0.489	6.31294e-19
Penk	7.5347e-15	-0.552999	0.235	0.316	4.29033e-10
Tnfrsf9	2.04475e-57	-0.603773	0.751	0.823	1.1643e-52
Mt1	6.56059e-11	-0.629389	0.141	0.195	3.73566e-06
